# Supplementary material for: Shared transcriptional regulators and network rewiring identify therapeutic targets linking type 2 diabetes mellitus and hypertension
Source: Front Mol Biosci. 2025 Aug 20;12:1621413. doi: 10.3389/fmolb.2025.1621413 (PMC12404935; doi:10.3389/fmolb.2025.1621413)
Supplement: Supplementary file 4 [file DataSheet1.csv]

Description	Adipose_Subcutaneous	Adipose_Visceral_Omentum	Liver	Muscle_Skeletal	Pancreas	Adrenal_Gland	Artery_Aorta	Artery_Coronary	Heart_Atrial_Appendage	Heart_Left_Ventricle	Kidney_Cortex	Lung
RNF11	0.67	0.49	-1.06	0.27	-1.92	0.19	1.54	1.16	-0.43	-0.97	-0.49	0.55
RPS7	1.17	1.15	-1.03	-0.84	0.04	0.0	0.84	0.96	-0.98	-1.79	-0.32	0.8
ATRAID	0.78	0.63	-2.07	-0.46	-1.29	0.58	1.09	1.11	0.06	-0.74	-0.34	0.65
QPCT	0.28	-0.24	-1.01	-0.52	-0.35	2.92	-0.1	-0.2	-0.3	-0.72	-0.22	0.46
GCA	0.77	0.93	-0.71	-1.71	-0.15	0.06	0.61	0.86	-0.73	-1.37	-0.15	1.59
ATP5MC3	-0.08	-0.08	-0.3	0.63	-2.3	-0.1	-0.41	-0.33	1.33	1.7	0.33	-0.41
CREB1	1.19	0.86	-1.11	-1.06	-0.88	-0.17	1.21	1.08	-0.54	-0.94	-0.77	1.14
SCD5	-0.15	0.12	-1.34	-1.34	0.39	2.43	0.14	0.21	-0.17	-0.99	0.27	0.41
CASP3	1.01	0.75	0.18	-0.46	-1.25	0.48	0.98	0.82	-1.14	-1.33	-1.18	1.13
NIPBL	1.17	0.72	-1.28	-0.28	-0.9	0.04	1.0	0.99	-0.65	-1.21	-0.95	1.34
IL3	-0.29	-0.29	3.18	-0.29	-0.29	-0.29	-0.29	-0.29	-0.29	-0.29	-0.29	-0.29
SPINK1	-0.55	-0.55	0.3	-0.59	2.89	-0.48	0.09	-0.33	-0.55	-0.53	0.7	-0.39
PRSS2	-0.44	-0.3	-0.03	-0.61	3.12	0.01	-0.15	-0.25	-0.47	-0.45	-0.2	-0.24
ST18	0.01	-0.49	-0.32	-0.7	2.84	-0.13	-0.44	-0.28	-0.69	-0.71	0.92	0.01
PEX2	0.78	0.35	-1.12	0.15	-1.38	1.06	1.04	0.79	-0.93	-1.55	-0.15	0.97
RRAGA	0.95	0.62	-1.21	0.22	-1.8	0.46	1.37	0.99	-0.37	-0.75	-0.97	0.48
NRBF2	1.13	1.12	1.08	-0.09	-1.37	-0.25	0.25	0.59	-0.88	-1.65	-0.82	0.88
ANKRD2	-0.67	-0.62	-0.75	2.25	-0.7	-0.47	-0.27	-0.34	0.56	1.74	-0.29	-0.46
PTMAP9	1.13	0.99	-0.74	-1.24	-0.58	-0.46	1.16	1.12	-0.86	-1.19	-0.42	1.09
NR4A1	0.36	1.44	-1.61	-0.07	-1.65	0.01	0.93	0.81	0.67	-0.91	-0.59	0.61
SLC16A7	0.78	0.82	-1.62	-1.98	-0.17	0.52	0.55	0.55	0.47	0.92	-1.07	0.24
AMN	-0.47	0.03	1.82	-0.68	-0.48	-0.61	-0.6	-0.53	-0.62	-0.67	2.12	0.68
PPP1R14D	-0.38	-0.38	-0.29	-0.38	0.12	-0.38	-0.38	-0.38	-0.38	-0.38	3.12	0.13
ANPEP	0.66	0.06	1.05	-1.47	1.58	-0.65	-0.47	-0.1	-1.01	-1.27	1.13	0.48
MT1G	-0.37	0.43	1.86	-0.8	1.02	-0.39	-0.62	-0.32	-1.03	-1.2	1.54	-0.13
BACH1	0.76	0.66	-0.69	0.84	-0.84	-0.46	0.81	0.92	-0.85	-1.6	-1.0	1.46
